# Supplementary material for: HPLC-DAD and UHPLC/QTOF-MS Analysis of Polyphenols in Extracts of the African Species Combretum padoides, C. zeyheri and C. psidioides Related to Their Antimycobacterial Activity
Source: Antibiotics (Basel). 2020 Jul 29;9(8):459. doi: 10.3390/antibiotics9080459 (PMC7460068; doi:10.3390/antibiotics9080459)
Supplement: Supplementary file 1 [file antibiotics-09-00459-s001.zip]

Archive with 3 entries (3 files):
- Figure 1S.pdf
- Figure 2S.pdf
- Figure 3S.pdf
